# Supplementary material for: A scenario of mitochondrial genome evolution in maize based on rearrangement events
Source: BMC Genomics. 2010 Apr 9;11:233. doi: 10.1186/1471-2164-11-233 (PMC2859866; doi:10.1186/1471-2164-11-233)
Supplement: Additional file 1 — Backbone DNA fragments. Each orthologous fragment between mitogenomes is represented by an arrow. Fragment with the smallest size is underlined in blue and fragment with the longest size in red. [file 1471-2164-11-233-S1.XLS]

## Sheet: Sheet1
Table S1 – Length and position of backbone fragments used for backbone DNA sequences. All fragments orientation depended on NA (if fragment positions begin by -, fragment is in reverse orientation compared to NA)
Blue line indicates the smallest fragment and red line largest fragment
Genomes	NA			NB			CMS-C			CMS-S			CMS-T			Zea mays ssp. parviglumis			Zea luxurians			Zea perennis
Fragment number	Start	Stop	Length	Start	Stop	Length	Start	Stop	Length	Start	Stop	Length	Start	Stop	Length	Start	Stop	Length	Start	Stop	Length	Start	Stop	Length
1	1	927	927	1	927	927	1	927	927	1	927	927	1	937	937	1	927	927	1	927	927	1	927	927
2	931	1873	943	931	1873	943	931	1873	943	192850	193788	939	941	1888	948	931	1873	943	931	1872	942	931	1873	943
3	4420	4515	96	4420	4515	96	-98252	-98347	96	409940	410035	96	4421	4516	96	4420	4515	96	320446	320541	96	-548419	-548514	96
4	4530	5947	1418	4520	5937	1418	-96825	-98242	1418	410050	411462	1413	4521	5953	1433	4530	5947	1418	320556	321968	1413	-546982	-548394	1413
5	25609	30792	5184	180222	185397	5176	17937	23112	5176	-485571	-490760	5190	197783	202951	5169	25584	30755	5172	30019	35163	5145	385692	390870	5179
6	31984	32077	94	-326084	-326207	124	24300	24393	94	176893	176986	94	-128956	-129049	94	626397	626490	94	-248047	-248140	94	8260	8353	94
7	32119	45067	12949	-313147	-326081	12935	24435	37388	12954	177028	189974	12947	-115972	-128919	12948	626532	639480	12949	-235163	-248010	12848	8390	21272	12883
8	45285	52442	7158	-305777	-312929	7153	37606	44768	7163	379613	386765	7153	-108605	-115752	7148	639698	646855	7158	-227936	-234964	7029	21486	28608	7123
9	53051	59103	6053	-299116	-305168	6053	45377	51429	6053	387374	393432	6059	-101928	-107991	6064	647464	653521	6058	-336674	-342669	5996	526019	532050	6032
10	59331	60590	1260	500411	501670	1260	51657	52916	1260	393660	394919	1260	-100441	-101700	1260	653749	655008	1260	-335200	-336452	1253	532278	533542	1265
11	60614	69205	8592	501682	510265	8584	52940	61556	8617	394949	403561	8613	-91812	-100423	8612	655020	663603	8584	-326661	-335200	8540	533614	542204	8591
12	69217	70947	1731	510277	512007	1731	61568	63298	1731	189974	191704	1731	-90070	-91800	1731	663615	665345	1731	-324934	-326649	1716	542216	543959	1744
13	72952	73260	309	-353758	-354066	309	-115213	-115521	309	-379294	-379602	309	457601	457909	309	-376903	-377211	309	130736	131044	309	153282	153595	314
14	73260	74458	1199	-352560	-353758	1199	-114015	-115213	1199	-378096	-379294	1199	457909	459107	1199	-375705	-376903	1199	131044	132218	1175	153611	154799	1189
15	74458	76458	2001	-350560	-352560	2001	-112015	-114015	2001	-376101	-378096	1996	459112	461112	2001	-373705	-375705	2001	132223	134200	1978	154824	156815	1992
16	76465	82610	6146	-344408	-350553	6146	-105868	-112008	6141	-369954	-376094	6141	461119	467269	6151	-367553	-373698	6146	-138490	-144625	6136	-161153	-167325	6173
17	82610	84768	2159	-342254	-344408	2155	-103723	-105868	2146	-367792	-369954	2163	467269	469423	2155	-365399	-367553	2155	-305399	-307529	2131	-344727	-346869	2143
18	97832	97976	145	-517153	-517297	145	-13894	-14038	145	7507	7651	145	513820	513941	122	-352191	-352335	145	-292193	-292312	120	259025	259144	120
19	100651	100763	113	-514366	-514478	113	-11107	-11219	113	10326	10438	113	-89409	-89521	113	-349404	-349516	113	201386	201498	113	-104133	-104245	113
20	106111	110514	4404	-445230	-449633	4404	334451	338834	4384	15786	20184	4399	-480494	-484883	4390	490730	495125	4396	150960	155311	4352	173767	178157	4391
21	110664	110830	167	-444914	-445080	167	338984	339150	167	20334	20500	167	-310435	-310601	167	495275	495441	167	352968	353134	167	-515473	-515639	167
22	110830	121026	10197	-434718	-444914	10197	339150	349356	10207	20500	30702	10203	-300235	-310435	10201	495441	505637	10197	353134	363248	10115	-505266	-515443	10178
23	121041	121373	333	-434365	-434697	333	349371	349703	333	30711	31048	338	-299870	-300202	333	505652	505984	333	363248	363594	347	-504912	-505257	346
24	121379	122313	935	-433419	-434353	935	349721	350655	935	31048	31982	935	-298930	-299864	935	505984	506918	935	363606	364541	936	-503889	-504828	940
25	122969	130565	7597	-425167	-432763	7597	351339	358926	7588	32644	40250	7607	-290669	-298275	7607	507574	515183	7610	365188	372696	7509	-62689	-70264	7576
26	130576	136380	5805	-419352	-425156	5805	358938	364745	5808	40283	46092	5810	-284849	-290658	5810	515219	521011	5793	372696	378438	5743	-56906	-62689	5784
27	138269	142080	3812	-413648	-417463	3816	366634	370445	3812	47981	51801	3821	-279142	-282965	3824	522900	526711	3812	407869	411653	3785	184920	188752	3833
28	142117	142233	117	-413495	-413611	117	370482	370598	117	51838	51954	117	-278989	-279105	117	526748	526864	117	411653	411781	129	188789	188917	129
29	142233	143279	1047	-412449	-413495	1047	370598	371644	1047	51954	53000	1047	-277943	-278989	1047	526864	527910	1047	411801	412847	1047	188937	189983	1047
30	143328	151730	8403	-403998	-412400	8403	371693	380106	8414	53049	61462	8414	-269472	-277894	8423	527959	536361	8403	412847	421151	8305	190032	198423	8392
31	151746	156607	4862	-399121	-403982	4862	380122	384985	4864	61478	66344	4867	-264585	-269456	4872	536377	541238	4862	421151	425973	4823	198423	203282	4860
32	156607	158195	1589	-397533	-399121	1589	384989	386569	1581	66349	67937	1589	-263012	-264585	1574	541238	542826	1589	425973	427537	1565	203307	204894	1588
33	158207	161728	3522	-394000	-397521	3522	386587	390108	3522	67943	71464	3522	-259485	-263006	3522	542838	546359	3522	427537	431058	3522	204906	208443	3538
34	161737	167344	5608	-388379	-393991	5613	390129	395733	5605	71491	77088	5598	-253876	-259470	5595	546368	551975	5608	431058	436579	5522	208476	214093	5618
35	167354	169851	2498	-385862	-388359	2498	395743	398240	2498	77088	79581	2494	-251386	-253876	2491	551985	554482	2498	436579	439064	2486	214119	216622	2504
36	169867	171471	1605	-384242	-385846	1605	398256	399860	1605	79597	81201	1605	-249771	-251370	1600	554498	556102	1605	439064	440610	1547	216630	218199	1570
37	171476	172053	578	-383665	-384242	578	399870	400447	578	81206	81791	586	-249174	-249751	578	556112	556689	578	440615	441189	575	218289	218874	586
38	172110	173707	1598	-382016	-383608	1593	400504	402089	1586	81848	83440	1593	-247525	-249117	1593	556746	558338	1593	441214	442762	1549	218931	220495	1565
39	175664	175838	175	-379880	-380054	175	404038	404212	175	85392	85566	175	63384	63558	175	560295	560469	175	-224754	-224928	175	31643	31817	175
40	175838	180127	4290	-375586	-379880	4295	404212	408498	4287	85566	89863	4298	63558	67849	4292	560469	564763	4295	-398912	-403178	4267	31817	36127	4311
41	180297	182841	2545	-372880	-375416	2537	408668	411204	2537	90029	92565	2537	-83259	-85793	2535	564933	567477	2545	-396224	-398749	2526	36292	38852	2561
42	182841	191254	8414	-364456	-372875	8420	411229	419632	8404	92580	100993	8414	-74845	-83259	8415	567477	575890	8414	-387942	-396214	8273	38922	47308	8387
43	191271	191606	336	-364104	-364439	336	419649	419984	336	101010	101345	336	-74493	-74828	336	575907	576242	336	-387632	-387942	311	47308	47626	319
44	195969	200892	4924	-354818	-359741	4924	-116268	-121191	4924	105713	110641	4929	451940	456854	4915	-377963	-382886	4924	-378438	-383327	4890	51983	56906	4924
45	323192	326779	3588	-130718	-134295	3578	422878	426465	3588	-276669	-280251	3583	-68017	-71599	3583	579132	582719	3588	-463308	-466865	3558	310715	314292	3578
46	343852	356039	12188	-101472	-113649	12178	443545	455722	12178	-247407	-259583	12177	-394248	-406420	12173	203327	215504	12178	81333	93462	12130	437456	449636	12181
47	356039	358104	2066	-99407	-101472	2066	455722	457779	2058	-245342	-247407	2066	-392196	-394248	2053	215504	217569	2066	-528078	-530112	2035	449636	451696	2061
48	358104	362728	4625	-94794	-99407	4614	457779	462392	4614	-240711	-245324	4614	-387579	-392196	4618	217569	222193	4625	-523441	-528078	4638	451696	456333	4638
49	362740	364211	1472	-93323	-94794	1472	462416	463887	1472	-239208	-240675	1468	-386090	-387561	1472	222199	223670	1472	-521968	-523441	1474	456453	457934	1482
50	364221	370723	6503	-86811	-93313	6503	463897	470394	6498	-232686	-239188	6503	-379578	-386085	6508	223685	230187	6503	-515471	-521958	6488	457934	464432	6499
51	370733	380958	10226	-76581	-86801	10221	470409	480635	10227	-222442	-232676	10235	-369354	-379578	10225	230202	240427	10226	-505229	-515451	10223	464477	474716	10240
52	380958	382669	1712	-74870	-76581	1712	480635	482346	1712	-220731	-222442	1712	-184248	-185959	1712	240427	242138	1712	-503505	-505229	1725	474716	476432	1717
53	398167	403220	5054	113649	118698	5050	497833	502886	5054	259583	264632	5050	406420	411469	5050	-198274	-203327	5054	-76300	-81333	5034	-432388	-437456	5069
54	403220	408140	4921	118698	123618	4921	502886	507813	4928	264632	269564	4933	411469	416394	4926	-193347	-198274	4928	-71386	-76300	4915	-321364	-326294	4931
55	408169	415041	6873	123647	130519	6873	507842	514714	6873	269593	276470	6878	416423	423284	6862	-186446	-193318	6873	456399	463116	6718	-314484	-321335	6852
56	415041	420716	5676	-36827	-42502	5676	514714	520389	5676	527829	533499	5671	423284	428968	5685	-180771	-186446	5676	-58990	-64644	5655	-414912	-420578	5667
57	420790	425445	4656	-32098	-36753	4656	76280	80924	4645	-335858	-340505	4648	339205	343840	4636	-176042	-180697	4656	-466881	-471469	4589	306046	310699	4654
58	427013	427293	281	-30250	-30530	281	82492	82772	281	-334001	-334281	281	345408	345688	281	-174194	-174474	281	-122836	-123106	271	-145209	-145479	271
59	427322	430907	3586	-26636	-30221	3586	82801	86376	3576	-330387	-333972	3586	345717	349297	3581	-170580	-174165	3586	-119293	-122836	3544	-141604	-145180	3577
60	436235	440620	4386	-16928	-21313	4386	91729	96108	4380	-320661	-325057	4397	-329404	-333794	4391	-317992	-322377	4386	476501	480862	4362	-499264	-503657	4394
61	440620	444133	3514	-13415	-16928	3514	280678	284191	3514	-317140	-320661	3522	-325891	-329404	3514	-314479	-317992	3514	480862	484328	3467	-495760	-499264	3505
62	444138	452485	8348	-491510	-499857	8348	284196	292547	8352	-308793	-317135	8343	-317538	-325886	8349	-306132	-314479	8348	484333	492607	8275	-487434	-495755	8322
63	453094	458083	4990	-485904	-490893	4990	293156	298155	5000	-303182	-308176	4995	-311938	-316929	4992	-300534	-305523	4990	346696	351656	4961	-516976	-521970	4995
64	458112	458939	828	-485048	-485875	828	298184	299011	828	-302326	-303153	828	-311082	-311909	828	-299678	-300505	828	351656	352477	822	-516155	-516976	822
65	458944	459361	418	-484626	-485043	418	299021	299438	418	-301904	-302321	418	-310650	-311067	418	-299261	-299678	418	352497	352919	423	-515688	-516105	418
66	459361	460489	1129	-483498	-484626	1129	299438	300566	1129	-300776	-301904	1129	-509531	-510659	1129	-298133	-299261	1129	295453	296563	1111	-254752	-255870	1119
67	460517	461359	843	-482628	-483470	843	300594	301436	843	-299906	-300748	843	-508661	-509503	843	-297263	-298105	843	-219462	-220300	839	-235464	-236315	852
68	461364	462547	1184	-481440	-482623	1184	301441	302624	1184	-298723	-299906	1184	-507463	-508646	1184	-296075	-297258	1184	-218264	-219447	1184	-234259	-235434	1176
69	462547	466174	3628	-477813	-481440	3628	302624	306251	3628	-295096	-298723	3628	-503836	-507463	3628	-292448	-296075	3628	-214678	-218264	3587	-548529	-552169	3641
70	466230	468608	2379	-475389	-477762	2374	306307	308680	2374	-292677	-295045	2369	-501412	-503780	2369	-290019	-292392	2374	-212286	-214635	2350	87588	89950	2363
71	468608	469178	571	-474819	-475389	571	308680	309250	571	-292107	-292677	571	-500842	-501412	571	-289449	-290019	571	-211716	-212286	571	93236	93806	571
72	469178	475365	6188	-468637	-474819	6183	309250	315436	6187	-285926	-292107	6182	-494655	-500842	6188	-283262	-289449	6188	-495921	-502051	6131	477913	484071	6159
73	479495	480169	675	138518	139181	664	576695	577369	675	-421447	-422121	675	-446175	-446849	675	-278458	-279132	675	-533910	-534589	680	-564858	-565532	675
74	485070	485524	455	144082	144536	455	582269	582723	455	-416081	-416535	455	152847	153301	455	-273103	-273557	455	-158098	-158544	447	92777	93236	460
75	485542	488309	2768	144554	147321	2768	582741	585508	2768	-413296	-416063	2768	153319	156095	2777	-270318	-273085	2768	-155311	-158080	2770	-89991	-92763	2773
76	490686	492323	1638	149698	151335	1638	587885	589514	1630	194928	196565	1638	158464	160101	1638	-266304	-267941	1638	-220753	-222345	1593	291954	293597	1644
77	492349	498829	6481	151361	157830	6470	589540	596020	6481	196591	203071	6481	160127	166602	6476	-259798	-266278	6481	-260818	-267272	6455	293618	300084	6467
78	498857	505397	6541	157858	164398	6541	596048	602582	6535	203099	209639	6541	166630	173169	6540	-253230	-259770	6541	7824	14337	6514	363339	369878	6540
79	505397	516487	11091	63778	74868	11091	602582	613661	11080	-495494	-506584	11091	173169	184246	11078	604205	615295	11091	14337	25404	11068	369878	381000	11123
80	516489	517424	936	175490	176425	936	613663	614598	936	-494557	-495492	936	-139198	-140133	936	615302	616237	936	25406	26319	914	381002	381931	930
81	517450	520781	3332	176451	179782	3332	614624	617955	3332	-491200	-494531	3332	-135840	-139172	3333	616263	619594	3332	26319	29597	3279	381939	385264	3326
82	520799	521198	400	179800	180199	400	17515	17914	400	-490783	-491182	400	-135423	-135822	400	619612	620011	400	29597	29996	400	385270	385669	400
83	526525	527404	880	185518	186397	880	623687	624566	880	-484571	-485450	880	203073	203952	880	30876	31755	880	35271	36109	839	390994	391869	876
84	527404	545060	17657	186397	204048	17652	624566	642217	17652	-466898	-484553	17656	203952	221594	17643	31755	49411	17657	36109	53616	17508	391869	409484	17616
85	545601	564369	18769	204584	223342	18759	642753	661501	18749	-447602	-466372	18771	222134	240885	18752	49947	68710	18764	-271552	-290097	18546	261248	280017	18770
86	566455	570770	4316	225428	229743	4316	663587	667902	4316	-441218	-445528	4311	242971	247276	4306	70796	75111	4316	-451996	-456260	4265	-229959	-234259	4301
87	570988	572992	2005	229961	231965	2005	668120	670124	2005	-438996	-441000	2005	143055	145072	2018	75329	77333	2005	-206665	-208649	1985	96914	98903	1990
88	573002	574400	1399	231965	233363	1399	670134	671532	1399	-437598	-438996	1399	145077	146475	1399	77348	78746	1399	-205275	-206660	1386	98938	100336	1399
89	574760	575275	516	233723	234238	516	671892	672407	516	-436723	-437238	516	85949	86459	511	79106	79621	516	-204414	-204915	502	100700	101210	511
90	576660	577821	1162	235623	236779	1157	673792	674953	1162	-434177	-435338	1162	514376	515537	1162	81006	82167	1162	-290597	-291758	1162	259579	260740	1162
91	578331	585604	7274	237288	244561	7274	675462	682735	7274	-426395	-433668	7274	516046	523314	7269	82676	89949	7274	309854	317091	7238	349219	356515	7297
92	596336	597967	1632	255283	256914	1632	532373	534004	1632	-155532	-157163	1632	7086	8720	1635	100686	102317	1632	-268250	-269845	1596	-288656	-290279	1624
93	597983	598965	983	256930	257917	988	534020	535007	988	-154529	-155516	988	8736	9718	983	102333	103315	983	-267272	-268250	979	-287664	-288640	977
94	599648	600994	1347	258600	259946	1347	535690	537036	1347	-152500	-153846	1347	10404	11750	1347	103998	105344	1347	-303712	-305037	1326	-285649	-286981	1333
95	601004	605934	4931	259956	264886	4931	537056	541991	4936	-147550	-152480	4931	11760	16698	4939	105354	110284	4931	-298809	-303702	4894	-280727	-285649	4923
96	606612	619957	13346	265564	278908	13345	542669	556013	13345	-133533	-146872	13340	17376	30716	13341	110962	124307	13346	-186628	-199895	13268	105758	119088	13331
97	619957	623339	3383	278908	282290	3383	556048	559422	3375	-130127	-133513	3387	30741	34131	3391	124307	127689	3383	-183264	-186623	3360	119138	122521	3384
98	623364	623487	124	282315	282438	124	559447	559570	124	-129984	-130107	124	34151	34274	124	127714	127837	124	-183137	-183260	124	122541	122664	124
99	623487	625124	1638	282438	284075	1638	559570	561207	1638	-128326	-129954	1629	34274	35916	1643	127837	129474	1638	-181521	-183137	1617	122664	124300	1637
100	625130	625749	620	284081	284700	620	561213	561832	620	-127707	-128326	620	35922	36541	620	129480	130099	620	-180896	-181503	608	124324	124931	608
101	625767	626833	1067	284718	285784	1067	561850	562916	1067	-126623	-127689	1067	36559	37625	1067	130117	131183	1067	-179830	-180896	1067	124931	126001	1071
102	626845	637257	10413	285790	296209	10420	562916	573335	10420	-116188	-126611	10424	37631	48052	10422	131189	141601	10413	-169467	-179830	10364	126037	136424	10388
103	642700	644613	1914	453981	455894	1914	-328189	-330102	1914	-358241	-360154	1914	53495	55408	1914	147044	148957	1914	-254654	-256560	1907	247124	249037	1914
104	644613	645142	530	455894	456423	530	-327660	-328189	530	-357712	-358241	530	55408	55937	530	148957	149486	530	-254105	-254634	530	249052	249581	530
105	645142	649094	3953	456423	460370	3948	-323703	-327655	3953	-353755	-357707	3953	55937	59902	3966	149486	153444	3959	-250207	-254095	3889	249601	253553	3953
106	650213	651653	1441	461489	462929	1441	-321144	-322584	1441	-113260	-114700	1441	487500	488946	1447	154563	156003	1441	256841	258291	1451	326915	328366	1452
107	654689	657357	2669	465969	468637	2669	-315436	-318104	2669	283253	285926	2674	491987	494655	2669	159048	161716	2669	493282	495921	2640	-484071	-486752	2682
108	661709	665753	4045	541921	545969	4049	72171	76206	4036	-340579	-344614	4036	335096	339131	4036	323186	327230	4045	-471529	-475547	4019	301927	305979	4053
109	665827	670972	5146	546043	551183	5141	520463	525618	5156	533573	538713	5141	429042	434197	5156	327304	332449	5146	-53830	-58930	5101	-409707	-414845	5139
110	670982	675722	4741	551193	555929	4737	525628	530368	4741	538723	543468	4746	434207	438932	4726	332459	337199	4741	-125765	-130459	4695	-148202	-152938	4737
111	687349	688338	990	555933	556922	990	64859	65848	990	543472	544461	990	438936	439925	990	666906	667895	990	-124785	-125765	981	-147213	-148202	990
112	688825	691679	2855	557409	560263	2855	66335	69189	2855	544948	547802	2855	440412	443266	2855	668382	671236	2855	-405037	-407853	2817	-182056	-184909	2854
113	694059	694589	531	562643	563173	531	71569	72099	531	550180	550710	531	528837	529367	531	673616	674146	531	1908	2433	526	1914	2444	531
114	694592	695470	879	563176	564054	879	733273	734151	879	550713	551591	879	529370	530248	879	674149	675027	879	2436	3314	879	2447	3325	879
115	696228	701047	4820	564812	569631	4820	734909	739720	4812	552349	557163	4815	531006	535826	4821	675785	680604	4820	534589	539369	4781	565536	570355	4820
Total length			417964			417871			417832			417988			417886			417931			414477			417571
