# Supplementary material for: A scenario of mitochondrial genome evolution in maize based on rearrangement events
Source: BMC Genomics. 2010 Apr 9;11:233. doi: 10.1186/1471-2164-11-233 (PMC2859866; doi:10.1186/1471-2164-11-233)
Supplement: Additional file 2 — Synteny anchor numbers and compositions. Synteny anchors contained in GSSs. A synteny anchor often contains more than one genome marker (gene, tRNA, rRNA, ORF, pseudogene or non-coding sequence from backbone DNA sequence). [file 1471-2164-11-233-S2.XLS]

## Sheet: Sheet1
Table S2 – Synteny anchor numbers and their content
Synteny anchor (SA) number	known sequence contained in SA	Duplicated SA		Synteny anchor (SA) number	known sequence contained in SA	Duplicated SA
1	backbone DNA sequence fragment #1	no		30	nad4L	yes
2	backbone DNA sequence fragment #4	no			backbone DNA sequence fragment #58
3	nad1 exon 3	yes			backbone DNA sequence fragment #59
	nad1 exon 2			31	rps4	yes
	rps13				backbone DNA sequence fragment #60
	trnfM			32	mttB	yes
	backbone DNA sequence fragment #6				backbone DNA sequence fragment #62
	backbone DNA sequence fragment #7			33	backbone DNA sequence fragment #63	yes
4	cob	yes			backbone DNA sequence fragment #64
	orf99	yes			backbone DNA sequence fragment #65
	orf147	yes		34	backbone DNA sequence fragment #66	yes
	backbone DNA sequence fragment #8			35	rps2A	yes
5	atp9	yes			backbone DNA sequence fragment #69
6	nad2 exon 2	yes		36	backbone DNA sequence fragment #70	no
	backbone DNA sequence fragment #10			37	backbone DNA sequence fragment #71	no
	backbone DNA sequence fragment #11			38	trnR*°	no
7	nad2 exon 1	yes			backbone DNA sequence fragment #72
	backbone DNA sequence fragment #12			39	atp4	no
8	backbone DNA sequence fragment #13	yes		40	backbone DNA sequence fragment #73	no
	backbone DNA sequence fragment #14			40	backbone DNA sequence fragment #74	no
	backbone DNA sequence fragment #15			41	backbone DNA sequence fragment #75	no
9	rbcL°*	yes		42	backbone DNA sequence fragment #76	no
	rpl23°*			43	backbone DNA sequence fragment #77	no
	rpl2°*			44	rpl16	no
9	trnH°				rps3 exon 2	no
	ccmB				backbone DNA sequence fragment #78
	backbone DNA sequence fragment #16			45	backbone DNA sequence fragment #80	no
10	orf132	yes		46	trnI*	no
	backbone DNA sequence fragment #17				backbone DNA sequence fragment #81
11	backbone DNA sequence fragment #19	yes		47	backbone DNA sequence fragment #83	no
12	cox3	yes			backbone DNA sequence fragment #84
	rps7	yes		48	ccmC	no
	backbone DNA sequence fragment #21				trnL1*	no
	backbone DNA sequence fragment #22				orf107	no
	backbone DNA sequence fragment #23			49	nad5 exon 1	no
	backbone DNA sequence fragment #24				nad5 exon 2	no
13	rrn18	yes			backbone DNA sequence fragment #85
	rrn5	yes		50	backbone DNA sequence fragment #86	no
	backbone DNA sequence fragment #25			51	backbone DNA sequence fragment #87	no
	backbone DNA sequence fragment #26			52	atp8	no
14	rrn26	yes		53	backbone DNA sequence fragment #88	no
	backbone DNA sequence fragment #27			53	backbone DNA sequence fragment #89	no
	backbone DNA sequence fragment #28			54	backbone DNA sequence fragment #90	no
	backbone DNA sequence fragment #29			55	nad7 exon 5	no
	backbone DNA sequence fragment #30				nad7 exon 4	no
	backbone DNA sequence fragment #31				nad7 exon 3	no
	backbone DNA sequence fragment #32				nad7 exon 2	no
	backbone DNA sequence fragment #33				nad7 exon 1	no
	backbone DNA sequence fragment #34				backbone DNA sequence fragment #91
	backbone DNA sequence fragment #35			56	backbone DNA sequence fragment #92	no
	backbone DNA sequence fragment #36			57	backbone DNA sequence fragment #93	no
	backbone DNA sequence fragment #37			58	trnC	no
	backbone DNA sequence fragment #38				nad5 exon 5	no
15	backbone DNA sequence fragment #39	yes			nad5 exon 4	no
16	trnS	yes			rps12	no
	backbone DNA sequence fragment #40				nad3	no
17	orf117	yes			tnrL2*	no
	backbone DNA sequence fragment #41				trnS	no
	backbone DNA sequence fragment #42				backbone DNA sequence fragment #94
	backbone DNA sequence fragment #43				backbone DNA sequence fragment #95
18	cox1	no		59	nad5 exon 3	no
	backbone DNA sequence fragment #44				nad1 exon 5	no
19	trnF°	no			mat-r	no
	backbone DNA sequence fragment #45				rps1	no
20	trnP	yes			ccmFN	no
	trnE	yes			trnQ	no
	trnI	yes			orf149	no
	trnD	yes			orf133	no
	trnN	yes			backbone DNA sequence fragment #96
	backbone DNA sequence fragment #55				backbone DNA sequence fragment #97
21	orf99	yes			backbone DNA sequence fragment #98
	nad1 exon 1	yes			backbone DNA sequence fragment #99
	backbone DNA sequence fragment #54				backbone DNA sequence fragment #100
22	nad2 exon4	yes			backbone DNA sequence fragment #101
	nad2 exon 5	yes			backbone DNA sequence fragment #102
	backbone DNA sequence fragment #53			60	atp1	yes
23	nad2 exon 3	no			backbone DNA sequence fragment #103
	trnM	no		61	backbone DNA sequence fragment #104	yes
	trnY	no			backbone DNA sequence fragment #105
	nad9	no		62	backbone DNA sequence fragment #106	yes
	backbone DNA sequence fragment #46			63	cox2 exon 1	yes
24	ccmFC exon 2	yes			cox2 exon 2	yes
	ccmFC exon 1	yes			backbone DNA sequence fragment #108
	trnK	yes		64	nad1 exon 4	yes
	backbone DNA sequence fragment #47				backbone DNA sequence fragment #109
	backbone DNA sequence fragment #48			65	backbone DNA sequence fragment #110	yes
	backbone DNA sequence fragment #49			66	backbone DNA sequence fragment #111	yes
25	nad4 exon 1	no		67	backbone DNA sequence fragment #112	yes
	nad4 exon 2	no		68	atp6	yes
	nad4 exon 3	no			backbone DNA sequence fragment #113
	backbone DNA sequence fragment #51				backbone DNA sequence fragment #114
26	nad4 exon 4	yes		69	nad6	no
	backbone DNA sequence fragment #52				backbone DNA sequence fragment #115
27	rps3 exon 1	yes
	backbone DNA sequence fragment #79
28	backbone DNA sequence fragment #56	no
29	backbone DNA sequence fragment #57	yes
*pseudogenes
°chloroplastic origin
