# Supplementary material for: A scenario of mitochondrial genome evolution in maize based on rearrangement events
Source: BMC Genomics. 2010 Apr 9;11:233. doi: 10.1186/1471-2164-11-233 (PMC2859866; doi:10.1186/1471-2164-11-233)
Supplement: Additional file 4 — Hierarchical clustering. Hierarchical clustering obtained with the neighborhood graph using GSSs. Two synteny anchors closer to one another than the others were assigned to the same cluster. [file 1471-2164-11-233-S4.XLS]

## Sheet: Sheet1
CLUSTER GROUP	CLUSTER	Synteny anchor number	subcluster
CG1	Cluster 1	3;4
	Cluster 2	5;6;7
CG2	Cluster 3	8;9;10	8;9
			10
CG3	Cluster 4	12;13;14;15;16;17;18	12;13;14;15;16;17
			18
CG4	Cluster 5	19;28;20;21;22;23;24;25;26;27;44;45;46	19
			20;21;22;23;24;25;26;28
			27;44
			45;46
	Cluster 6	47;48
	Cluster 7	49
	Cluster 8	42;43
	Cluster 9	50
CG5	Cluster 10	39
CG6	Cluster 11	51;52;53	51;52
			53
CG7	Cluster 12	55
	Cluster 13	54
CG8	Cluster 14	64;65
	Cluster 27	66;67
CG9	Cluster 15	40;41
CG10	Cluster 16	29;30
	Cluster 20	63
CG11	Cluster 17	31;32;33	31;32
			33
	Cluster 18	35;36;37	35;36
			37
	Cluster 19	38
	Cluster 28	34
CG12	Cluster 21	56;57;58	56;57
			58
	Cluster 22	59
CG13	Cluster 23	60;61;62	60;61
			62
CG14	Cluster 24	68
	Cluster 25	69
CG15	Cluster 26	1
CG16	Cluster 29	2
CG17	Cluster 30	11
